# Supplementary material for: The epidemiology of HIV population viral load in twelve sub-Saharan African countries
Source: PLoS One. 2023 Jun 26;18(6):e0275560. doi: 10.1371/journal.pone.0275560 (PMC10292693; doi:10.1371/journal.pone.0275560)
Supplement: S2 Table — (XLSX) [file pone.0275560.s002.xlsx]

## Sheet: Supporting Table S2
Supporting Information Table S2: Standard errors and 95% confidence intervals for transmission ratios shown in Table 1.
	Both Sexes						Males							Females
HIV Prevalence
Country	Value	StdErr	LCL	UCL	N		Country	Value	StdErr	LCL	UCL	N		Country	Value	StdErr	LCL	UCL	N
Cameroon	3.69	0.168519	3.4	3.98	26031		Cameroon	2.34	0.154326	2.08	2.6	11887		Cameroon	4.99	0.256995	4.55	5.43	14144
Cote d'Ivoire	2.79	0.163356	2.51	3.07	17813		Cote d'Ivoire	1.69	0.186992	1.37	2.01	8887		Cote d'Ivoire	3.95	0.243609	3.53	4.37	8926
Eswatini	27.89	0.659745	26.76	29.02	10016		Eswatini	20.7	0.751564	19.42	21.99	4186		Eswatini	33.9	0.76346	32.59	35.2	5830
Kenya	4.89	0.188381	4.56	5.21	27745		Kenya	3.13	0.184552	2.81	3.45	11726		Kenya	6.59	0.271293	6.12	7.05	16019
Lesotho	25.56	0.426276	24.83	26.29	11682		Lesotho	20.78	0.575308	19.8	21.76	4762		Lesotho	30.35	0.54655	29.42	31.29	6920
Malawi	10.57	0.309075	10.04	11.1	17187		Malawi	8.5	0.354746	7.9	9.11	7208		Malawi	12.51	0.431005	11.77	13.24	9979
Namibia	12.58	0.424705	11.85	13.3	16939		Namibia	9.26	0.396365	8.59	9.94	7268		Namibia	15.65	0.552716	14.71	16.59	9671
Rwanda	3	0.16473	2.72	3.28	30637		Rwanda	2.23	0.161508	1.95	2.5	13780		Rwanda	3.71	0.212875	3.34	4.07	16857
Tanzania	5.02	0.171809	4.72	5.31	29369		Tanzania	3.46	0.187548	3.14	3.78	12730		Tanzania	6.51	0.256676	6.07	6.95	16639
Uganda	6.25	0.205057	5.9	6.6	29024		Uganda	4.7	0.194613	4.37	5.03	12354		Uganda	7.64	0.278839	7.16	8.12	16670
Zambia	12	0.31952	11.45	12.55	19115		Zambia	9.25	0.345667	8.66	9.84	8142		Zambia	14.64	0.414424	13.93	15.34	10973
Zimbabwe	14.1	0.321563	13.55	14.65	20577		Zimbabwe	11.99	0.413207	11.28	12.69	8395		Zimbabwe	16.01	0.357472	15.4	16.63	12182
Number of PLHIV
Country	Value	StdErr	LCL	UCL	N		Country	Value	StdErr	LCL	UCL	N		Country	Value	StdErr	LCL	UCL	N
Cameroon	499863	22822	460880	538847	26031		Cameroon	155393	10254	137878	172909	11887		Cameroon	344470	17728	314188	374752	14144
Cote d'Ivoire	381907	22365	343704	420109	17813		Cote d'Ivoire	119048	13155	96577.8	141518	8887		Cote d'Ivoire	262859	16215	235162	290556	8926
Eswatini	192387	4554.17	184608	200166	10016		Eswatini	65022.9	2378.25	60960.5	69085.3	4186		Eswatini	127364	2858.14	122482	132246	5830
Kenya	1.30327e+06	50243	1.21745e+06	1.38909e+06	27745		Kenya	410607	24210	369253	451962	11726		Kenya	892660	36767	829858	955463	16019
Lesotho	305853	5101.23	297139	314566	11682		Lesotho	124533	3447.96	118643	130422	4762		Lesotho	181320	3264.94	175743	186897	6920
Malawi	901341	26362	856311	946371	17187		Malawi	351292	14655	326259	376324	7208		Malawi	550049	18957	517669	582430	9979
Namibia	176329	5954.36	166158	186500	16939		Namibia	62507.3	2674.42	57939.1	67075.6	7268		Namibia	113822	4019.7	106956	120688	9671
Rwanda	210200	11551	190468	229931	30637		Rwanda	74858.1	5430.19	65582.6	84133.6	13780		Rwanda	135341	7770.24	122069	148614	16857
Tanzania	1.49456e+06	51184	1.40713e+06	1.58198e+06	29369		Tanzania	505521	27374	458762	552281	12730		Tanzania	989034	39002	922413	1.05565e+06	16639
Uganda	1.1953e+06	39233	1.12828e+06	1.26231e+06	29024		Uganda	425788	17636	395664	455913	12354		Uganda	769511	28081	721545	817477	16670
Zambia	960665	25579	916972	1.00436e+06	19115		Zambia	362645	13548	339503	385787	8142		Zambia	598020	16934	569094	626945	10973
Zimbabwe	1.15252e+06	26474	1.1073e+06	1.19774e+06	20577		Zimbabwe	466352	16181	438712	493991	8395		Zimbabwe	686168	15441	659792	712545	12182
Number of PLHIV with suppressed viral load
Country	Value	StdErr	LCL	UCL	N		Country	Value	StdErr	LCL	UCL	N		Country	Value	StdErr	LCL	UCL	N
Cameroon	223308	15370	197053	249562	26031		Cameroon	66095.6	7703.39	52937.2	79254.1	11887		Cameroon	157212	10859	138663	175760	14144
Cote d'Ivoire	152761	15575	126156	179365	17813		Cote d'Ivoire	33033.4	5898.7	22957.6	43109.2	8887		Cote d'Ivoire	119727	13023	97481.7	141973	8926
Eswatini	140138	3272.13	134549	145727	10016		Eswatini	43479.2	1725.21	40532.3	46426.1	4186		Eswatini	96658.6	2318.11	92698.9	100618	5830
Kenya	932846	41252	862382	1.00331e+06	27745		Kenya	267250	20202	232743	301758	11726		Kenya	665596	30972	612692	718499	16019
Lesotho	206657	4526.06	198926	214388	11682		Lesotho	78963.3	2928.68	73960.7	83965.9	4762		Lesotho	127693	2952.94	122649	132738	6920
Malawi	613636	22132	575832	651440	17187		Malawi	213038	12026	192497	233580	7208		Malawi	400598	15603	373945	427251	9979
Namibia	136472	5422.75	127209	145735	16939		Namibia	43492.2	2297.94	39567	47417.4	7268		Namibia	92980	3836.47	86426.8	99533.3	9671
Rwanda	159784	10107	142519	177049	30637		Rwanda	52785.2	4635.06	44867.8	60702.5	13780		Rwanda	106999	7002.5	95037.5	118960	16857
Tanzania	776237	36759	713448	839026	29369		Tanzania	207434	16611	179060	235807	12730		Tanzania	568803	28527	520076	617531	16639
Uganda	712653	28702	663626	761680	29024		Uganda	228387	13740	204917	251858	12354		Uganda	484266	21312	447862	520670	16670
Zambia	555223	19388	522106	588341	19115		Zambia	201524	9882.1	184644	218404	8142		Zambia	353699	13263	331044	376354	10973
Zimbabwe	685888	18757	653849	717927	20577		Zimbabwe	249629	10987	230861	268396	8395		Zimbabwe	436259	11625	416402	456117	12182
Number of PLHIV with unsuppressed viral load
Country	Value	StdErr	LCL	UCL	N		Country	Value	StdErr	LCL	UCL	N		Country	Value	StdErr	LCL	UCL	N
Cameroon	276556	14412	251939	301173	26031		Cameroon	89297.5	7808.94	75958.7	102636	11887		Cameroon	187258	12124	166548	207968	14144
Cote d'Ivoire	227401	18945	195041	259761	17813		Cote d'Ivoire	86014.3	11268	66767.7	105261	8887		Cote d'Ivoire	141387	14431	116736	166038	8926
Eswatini	52248.9	2442.43	48076.9	56420.9	10016		Eswatini	21543.6	1361.86	19217.4	23869.9	4186		Eswatini	30705.2	1650.69	27885.6	33524.9	5830
Kenya	370421	21982	332873	407970	27745		Kenya	143357	15032	117679	169034	11726		Kenya	227065	16017	199706	254423	16019
Lesotho	98978.9	3169.5	93564.9	104393	11682		Lesotho	45569.4	2152.35	41892.9	49245.9	4762		Lesotho	53409.5	2229.27	49601.6	57217.4	6920
Malawi	284271	12303	263254	305287	17187		Malawi	136678	8434.24	122271	151085	7208		Malawi	147592	8881.63	132421	162763	9979
Namibia	39857.1	2373.4	35803	43911.2	16939		Namibia	19015.1	1557.64	16354.4	21675.8	7268		Namibia	20842	1468.74	18333.1	23350.8	9671
Rwanda	50415.6	4659.78	42456.1	58375.2	30637		Rwanda	22073	2865.43	17178.4	26967.5	13780		Rwanda	28342.7	3009.58	23201.9	33483.5	16857
Tanzania	716490	34108	658229	774751	29369		Tanzania	296259	22046	258601	333917	12730		Tanzania	420230	23493	380100	460361	16639
Uganda	482647	22884	443558	521736	29024		Uganda	197401	12962	175261	219542	12354		Uganda	285245	15740	258359	312131	16670
Zambia	383037	15074	357289	408785	19115		Zambia	150983	9444.5	134850	167115	8142		Zambia	232054	10047	214892	249216	10973
Zimbabwe	464792	17267	435298	494286	20577		Zimbabwe	216096	11281	196827	235365	8395		Zimbabwe	248696	10300	231102	266291	12182
Average Log10(Viral Load) - all PLHIV
Country	Value	StdErr	LCL	UCL	N		Country	Value	StdErr	LCL	UCL	N		Country	Value	StdErr	LCL	UCL	N
Cameroon	2.86	0.092364	2.71	3.02	980		Cameroon	3.13	0.195772	2.8	3.47	290		Cameroon	2.74	0.091831	2.59	2.9	690
Cote d'Ivoire	3.15	0.168008	2.86	3.44	443		Cote d'Ivoire	3.65	0.203645	3.3	4	139		Cote d'Ivoire	2.92	0.202531	2.58	3.27	304
Eswatini	1.56	0.043859	1.48	1.63	2911		Eswatini	1.89	0.072768	1.77	2.02	924		Eswatini	1.39	0.04813	1.31	1.47	1987
Kenya	1.67	0.060039	1.57	1.77	1523		Kenya	2.04	0.118624	1.83	2.24	423		Kenya	1.5	0.07238	1.38	1.63	1100
Lesotho	1.95	0.038624	1.89	2.02	3197		Lesotho	2.19	0.061958	2.08	2.3	1019		Lesotho	1.79	0.044743	1.71	1.87	2178
Malawi	1.55	0.050986	1.46	1.63	2220		Malawi	1.89	0.086765	1.74	2.04	712		Malawi	1.33	0.058659	1.23	1.43	1508
Namibia	1.51	0.057749	1.41	1.61	2446		Namibia	1.96	0.101604	1.79	2.13	753		Namibia	1.26	0.057909	1.16	1.36	1693
Rwanda	1.4	0.08129	1.27	1.54	934		Rwanda	1.77	0.132273	1.55	2	302		Rwanda	1.2	0.090412	1.05	1.36	632
Tanzania	2.66	0.068164	2.54	2.77	1778		Tanzania	3.21	0.117443	3.01	3.41	543		Tanzania	2.37	0.065889	2.26	2.49	1235
Uganda	2.29	0.057831	2.19	2.39	1772		Uganda	2.67	0.099722	2.5	2.84	570		Uganda	2.07	0.063935	1.96	2.18	1202
Zambia	2.16	0.057632	2.06	2.26	2413		Zambia	2.33	0.091819	2.18	2.49	758		Zambia	2.06	0.063209	1.95	2.17	1655
Zimbabwe	2.08	0.047695	2	2.16	3380		Zimbabwe	2.39	0.077045	2.26	2.53	1153		Zimbabwe	1.87	0.050788	1.78	1.96	2227
Average Log10(Viral Load) - PLHIV with unsuppressed viral load
Country	Value	StdErr	LCL	UCL	N		Country	Value	StdErr	LCL	UCL	N		Country	Value	StdErr	LCL	UCL	N
Cameroon	4.88	0.035724	4.82	4.94	547		Cameroon	5.15	0.057371	5.05	5.24	171		Cameroon	4.75	0.041102	4.68	4.82	376
Cote d'Ivoire	4.73	0.057543	4.63	4.83	246		Cote d'Ivoire	4.75	0.120871	4.54	4.95	86		Cote d'Ivoire	4.72	0.067777	4.6	4.83	160
Eswatini	4.51	0.028304	4.46	4.56	747		Eswatini	4.6	0.038045	4.54	4.67	280		Eswatini	4.45	0.034053	4.39	4.51	467
Kenya	4.49	0.04337	4.42	4.56	414		Kenya	4.52	0.083018	4.38	4.67	132		Kenya	4.47	0.047574	4.39	4.55	282
Lesotho	4.49	0.021006	4.45	4.52	982		Lesotho	4.54	0.034735	4.48	4.6	362		Lesotho	4.44	0.027232	4.39	4.48	620
Malawi	4.36	0.031516	4.3	4.41	698		Malawi	4.48	0.049032	4.39	4.56	277		Malawi	4.25	0.039443	4.18	4.32	421
Namibia	4.67	0.051606	4.59	4.76	543		Namibia	4.77	0.078295	4.63	4.9	223		Namibia	4.59	0.056864	4.49	4.69	320
Rwanda	4.42	0.049864	4.34	4.51	215		Rwanda	4.47	0.084146	4.32	4.61	87		Rwanda	4.39	0.064438	4.28	4.5	128
Tanzania	4.63	0.026242	4.59	4.68	841		Tanzania	4.85	0.03885	4.79	4.92	311		Tanzania	4.48	0.033551	4.42	4.54	530
Uganda	4.62	0.031525	4.57	4.67	698		Uganda	4.78	0.046592	4.7	4.86	260		Uganda	4.51	0.037017	4.45	4.57	438
Zambia	4.7	0.024795	4.65	4.74	948		Zambia	4.8	0.044849	4.73	4.88	324		Zambia	4.63	0.028434	4.58	4.68	624
Zimbabwe	4.6	0.019446	4.56	4.63	1241		Zimbabwe	4.71	0.030184	4.66	4.76	491		Zimbabwe	4.5	0.027079	4.45	4.54	750
Viral load suppression (percent of PLHIV)
Country	Value	StdErr	LCL	UCL	N		Country	Value	StdErr	LCL	UCL	N		Country	Value	StdErr	LCL	UCL	N
Cameroon	44.67	1.94609	41.35	48	980		Cameroon	42.53	3.76125	36.11	48.96	290		Cameroon	45.64	2.11976	42.02	49.26	690
Cote d'Ivoire	40	3.39187	34.21	45.79	444		Cote d'Ivoire	27.75	4.25977	20.47	35.02	139		Cote d'Ivoire	45.55	4.18682	38.4	52.7	305
Eswatini	72.84	0.923829	71.26	74.42	2911		Eswatini	66.87	1.51719	64.28	69.46	924		Eswatini	75.89	1.07434	74.06	77.73	1987
Kenya	71.58	1.36333	69.25	73.91	1523		Kenya	65.09	3.05031	59.88	70.3	423		Kenya	74.56	1.49873	72	77.12	1100
Lesotho	67.57	0.914156	66.01	69.13	3199		Lesotho	63.41	1.46305	60.91	65.91	1019		Lesotho	70.42	1.08753	68.57	72.28	2180
Malawi	68.08	1.14558	66.12	70.04	2227		Malawi	60.64	1.97995	57.26	64.03	715		Malawi	72.83	1.3262	70.56	75.09	1512
Namibia	77.4	1.24431	75.27	79.52	2446		Namibia	69.58	2.14107	65.92	73.24	753		Namibia	81.69	1.25405	79.55	83.83	1693
Rwanda	76.02	1.93698	72.71	79.32	934		Rwanda	70.51	3.25788	64.95	76.08	302		Rwanda	79.06	2.00811	75.63	82.49	632
Tanzania	51.94	1.64135	49.13	54.74	1778		Tanzania	41.03	2.67271	36.47	45.6	543		Tanzania	57.51	1.72541	54.56	60.46	1235
Uganda	59.62	1.38604	57.25	61.99	1772		Uganda	53.64	2.35137	49.62	57.66	570		Uganda	62.93	1.54074	60.3	65.56	1202
Zambia	57.8	1.21991	55.71	59.88	2467		Zambia	55.57	1.99564	52.16	58.98	779		Zambia	59.15	1.31849	56.89	61.4	1688
Zimbabwe	59.51	1.06612	57.69	61.33	3385		Zimbabwe	53.53	1.66021	50.69	56.36	1155		Zimbabwe	63.58	1.13395	61.64	65.52	2230
Viral load suppression (percent of diagnosed PLHIV)
Country	Value	StdErr	LCL	UCL	N		Country	Value	StdErr	LCL	UCL	N		Country	Value	StdErr	LCL	UCL	N
Cameroon	74.49	2.46988	70.27	78.71	534		Cameroon	75.89	4.13026	68.84	82.95	149		Cameroon	73.93	2.78145	69.17	78.68	385
Cote d'Ivoire	68.15	5.28638	59.12	77.18	224		Cote d'Ivoire	54.96	9.01741	39.56	70.37	62		Cote d'Ivoire	72.61	4.67005	64.63	80.59	162
Eswatini	82.19	0.822994	80.78	83.59	2572		Eswatini	81.94	1.43927	79.48	84.4	759		Eswatini	82.3	1.0148	80.57	84.03	1813
Kenya	87.03	1.10426	85.15	88.92	1227		Kenya	85.33	2.60601	80.87	89.78	325		Kenya	87.73	1.21208	85.66	89.8	902
Lesotho	81.17	0.876791	79.68	82.67	2640		Lesotho	80.55	1.5011	77.99	83.11	789		Lesotho	81.56	0.970492	79.91	83.22	1851
Malawi	83.54	1.15036	81.57	85.5	1727		Malawi	79.47	2.11491	75.86	83.09	512		Malawi	85.86	1.24806	83.73	87.99	1215
Namibia	88.58	0.992317	86.89	90.28	2149		Namibia	86.34	1.76758	83.32	89.36	611		Namibia	89.67	0.965193	88.03	91.32	1538
Rwanda	88.24	1.32927	85.97	90.51	789		Rwanda	83.52	2.75703	78.81	88.23	245		Rwanda	90.68	1.22328	88.59	92.77	544
Tanzania	78.8	1.61996	76.03	81.57	1119		Tanzania	72.97	2.96436	67.9	78.03	297		Tanzania	81.19	1.75886	78.19	84.19	822
Uganda	76.31	1.20709	74.25	78.37	1307		Uganda	71.3	2.5075	67.02	75.58	388		Uganda	78.78	1.41082	76.37	81.19	919
Zambia	77.3	1.0393	75.52	79.07	1805		Zambia	75.99	1.76048	72.99	79	547		Zambia	78.05	1.19372	76.01	80.09	1258
Zimbabwe	76.02	0.897994	74.49	77.55	2700		Zimbabwe	72.83	1.69366	69.93	75.72	867		Zimbabwe	77.97	1.01709	76.23	79.71	1833
Viral load suppression (percent of PLHIV in treatment)
Country	Value	StdErr	LCL	UCL	N		Country	Value	StdErr	LCL	UCL	N		Country	Value	StdErr	LCL	UCL	N
Cameroon	80.06	2.47076	75.84	84.28	493		Cameroon	81.12	4.02699	74.24	88	139		Cameroon	79.62	2.74151	74.94	84.3	354
Cote d'Ivoire	73.65	4.65093	65.71	81.6	207		Cote d'Ivoire	62.84	8.78298	47.84	77.84	57		Cote d'Ivoire	76.95	4.63113	69.04	84.86	150
Eswatini	91.29	0.536298	90.37	92.2	2287		Eswatini	90.29	1.21529	88.21	92.37	686		Eswatini	91.75	0.646368	90.64	92.85	1601
Kenya	90.59	1.00653	88.87	92.31	1176		Kenya	90.94	2.25668	87.08	94.79	305		Kenya	90.45	1.16025	88.47	92.43	871
Lesotho	87.68	0.764149	86.38	88.99	2435		Lesotho	87.65	1.26532	85.49	89.82	724		Lesotho	87.7	0.869385	86.22	89.19	1711
Malawi	90.95	0.998672	89.24	92.66	1569		Malawi	89.61	1.76564	86.59	92.62	455		Malawi	91.68	1.09339	89.81	93.55	1114
Namibia	91.32	0.759872	90.02	92.61	2069		Namibia	89.45	1.53479	86.83	92.08	582		Namibia	92.2	0.801778	90.84	93.57	1487
Rwanda	90.05	1.21018	87.99	92.12	767		Rwanda	85.44	2.66026	80.89	89.98	237		Rwanda	92.43	1.0674	90.61	94.26	530
Tanzania	86.99	1.31597	84.74	89.24	999		Tanzania	83.01	2.77004	78.28	87.74	257		Tanzania	88.55	1.45338	86.07	91.03	742
Uganda	83.66	1.10669	81.77	85.55	1185		Uganda	81.53	2.39655	77.44	85.63	339		Uganda	84.66	1.30221	82.43	86.88	846
Zambia	87.63	0.934937	86.03	89.22	1583		Zambia	85.7	1.57679	83.01	88.39	480		Zambia	88.77	1.00355	87.05	90.48	1103
Zimbabwe	85.26	0.8862	83.74	86.77	2408		Zimbabwe	82.41	1.63503	79.62	85.2	771		Zimbabwe	86.98	0.894757	85.46	88.51	1637
Viremia - Percent of all persons with unsuppressed viral load
Country	Value	StdErr	LCL	UCL	N		Country	Value	StdErr	LCL	UCL	N		Country	Value	StdErr	LCL	UCL	N
Cameroon	2.04	0.106415	1.86	2.22	26031		Cameroon	1.34	0.117525	1.14	1.54	11887		Cameroon	2.71	0.175758	2.41	3.01	14144
Cote d'Ivoire	1.66	0.138373	1.42	1.9	17813		Cote d'Ivoire	1.22	0.160168	0.95	1.5	8887		Cote d'Ivoire	2.12	0.216816	1.75	2.49	8926
Eswatini	7.57	0.354318	6.97	8.18	10016		Eswatini	6.86	0.434165	6.12	7.6	4186		Eswatini	8.17	0.439677	7.42	8.92	5830
Kenya	1.39	0.08242	1.25	1.53	27745		Kenya	1.09	0.11459	0.9	1.29	11726		Kenya	1.68	0.118183	1.47	1.88	16019
Lesotho	8.27	0.264854	7.82	8.72	11682		Lesotho	7.6	0.359129	6.99	8.22	4762		Lesotho	8.94	0.37318	8.3	9.58	6920
Malawi	3.33	0.14425	3.09	3.58	17187		Malawi	3.31	0.204168	2.96	3.66	7208		Malawi	3.36	0.201937	3.01	3.7	9979
Namibia	2.84	0.169287	2.55	3.13	16939		Namibia	2.82	0.230852	2.42	3.21	7268		Namibia	2.87	0.201955	2.52	3.21	9671
Rwanda	0.72	0.066451	0.61	0.83	30637		Rwanda	0.66	0.085225	0.51	0.8	13780		Rwanda	0.78	0.082451	0.64	0.92	16857
Tanzania	2.41	0.114491	2.21	2.6	29369		Tanzania	2.03	0.151044	1.77	2.29	12730		Tanzania	2.77	0.154613	2.5	3.03	16639
Uganda	2.52	0.119606	2.32	2.73	29024		Uganda	2.18	0.143035	1.93	2.42	12354		Uganda	2.83	0.156294	2.57	3.1	16670
Zambia	4.78	0.188289	4.46	5.11	19115		Zambia	3.85	0.240969	3.44	4.26	8142		Zambia	5.68	0.24588	5.26	6.1	10973
Zimbabwe	5.69	0.210309	5.33	6.04	20577		Zimbabwe	5.55	0.289398	5.06	6.05	8395		Zimbabwe	5.8	0.239271	5.4	6.21	12182
Percent with unsuppressed viral load among ARV positive persons
Country	Value	StdErr	LCL	UCL	N		Country	Value	StdErr	LCL	UCL	N		Country	Value	StdErr	LCL	UCL	N
Cameroon	17.06	2.23852	13.23	20.88	458		Cameroon	14.99	3.85035	8.42	21.57	127		Cameroon	17.88	2.50864	13.6	22.17	331
Cote d'Ivoire	21.12	4.35251	13.68	28.55	195		Cote d'Ivoire	31.69	9.2317	15.92	47.46	52		Cote d'Ivoire	17.93	3.90948	11.26	24.61	143
Eswatini	6.12	0.488611	5.28	6.95	2200		Eswatini	6.7	1.03826	4.93	8.47	664		Eswatini	5.85	0.572934	4.87	6.83	1536
Kenya	6.27	0.863514	4.8	7.75	1076		Kenya	7.33	2.16525	3.63	11.03	277		Kenya	5.86	0.87428	4.36	7.35	799
Lesotho	9.09	0.634512	8	10.17	2297		Lesotho	9.91	1.10231	8.03	11.8	700		Lesotho	8.55	0.791051	7.2	9.91	1597
Malawi	6.17	0.857745	4.7	7.63	1503		Malawi	7.9	1.54807	5.25	10.54	442		Malawi	5.22	0.858196	3.75	6.68	1061
Namibia	6.61	0.61374	5.56	7.66	1953		Namibia	7.73	1.34023	5.44	10.02	545		Namibia	6.07	0.665788	4.93	7.21	1408
Rwanda	7.15	0.999503	5.44	8.86	733		Rwanda	11.89	2.35148	7.87	15.9	230		Rwanda	4.66	0.843128	3.22	6.1	503
Tanzania	11	1.23248	8.89	13.11	957		Tanzania	14.37	2.74022	9.69	19.05	244		Tanzania	9.69	1.27597	7.51	11.87	713
Uganda	11.59	1.0295	9.83	13.35	1087		Uganda	13.36	2.0331	9.89	16.84	307		Uganda	10.78	1.17059	8.78	12.78	780
Zambia	7.92	0.817527	6.52	9.31	1502		Zambia	10.21	1.47737	7.69	12.73	458		Zambia	6.55	0.886899	5.03	8.06	1044
Zimbabwe	12.12	0.832937	10.7	13.54	2256		Zimbabwe	15.27	1.5848	12.56	17.97	722		Zimbabwe	10.21	0.822305	8.8	11.61	1534
Percent with suppressed viral load among ARV negative persons
Country	Value	StdErr	LCL	UCL	N		Country	Value	StdErr	LCL	UCL	N		Country	Value	StdErr	LCL	UCL	N
Cameroon	9.64	1.34136	7.35	11.93	518		Cameroon	9.22	2.90972	4.25	14.19	162		Cameroon	9.86	1.73959	6.89	12.83	356
Cote d'Ivoire	12.12	2.31113	8.17	16.07	248		Cote d'Ivoire	9.47	2.48477	5.23	13.72	87		Cote d'Ivoire	13.7	3.13816	8.33	19.06	161
Eswatini	13.39	1.34327	11.09	15.68	707		Eswatini	8.47	1.45214	5.99	10.95	260		Eswatini	16.71	2.14242	13.05	20.37	447
Kenya	21.17	2.12149	17.54	24.79	447		Kenya	19.54	3.63005	13.34	25.74	146		Kenya	22.2	2.61288	17.74	26.67	301
Lesotho	10.74	0.966089	9.09	12.39	870		Lesotho	7.06	1.43179	4.61	9.51	315		Lesotho	13.78	1.39153	11.4	16.16	555
Malawi	14.21	1.43097	11.77	16.66	705		Malawi	10.85	2.11147	7.24	14.46	267		Malawi	17.12	2.03734	13.64	20.6	438
Namibia	20.74	2.28783	16.84	24.65	493		Namibia	13.45	2.59529	9.01	17.88	208		Namibia	27.05	3.35187	21.32	32.77	285
Rwanda	17.06	2.84684	12.2	21.92	201		Rwanda	16.87	4.70856	8.83	24.92	72		Rwanda	17.18	3.68157	10.9	23.47	129
Tanzania	8.92	1.30683	6.69	11.15	808		Tanzania	6	1.6027	3.26	8.73	297		Tanzania	10.93	1.80321	7.85	14.01	511
Uganda	16.07	1.53394	13.45	18.69	682		Uganda	17.12	2.48901	12.87	21.37	262		Uganda	15.3	1.69525	12.4	18.19	420
Zambia	8.98	0.97905	7.31	10.65	940		Zambia	8.11	1.7602	5.1	11.12	313		Zambia	9.52	1.07457	7.69	11.36	627
Zimbabwe	9.85	0.947619	8.23	11.47	1101		Zimbabwe	7.46	1.23323	5.35	9.57	423		Zimbabwe	11.81	1.41142	9.4	14.22	678
Total viral load across all PLHIV
Country	Value	StdErr	LCL	UCL	N		Country	Value	StdErr	LCL	UCL	N		Country	Value	StdErr	LCL	UCL	N
Cameroon	7.85926e+10	8912248739	6.33692e+10	9.38159e+10	980		Cameroon	3.83719e+10	7188528466	2.60929e+10	5.06509e+10	290		Cameroon	4.02207e+10	4882879424	3.188e+10	4.85613e+10	690
Cote d'Ivoire	40557362510	6487511266	2.94758e+10	5.16389e+10	443		Cote d'Ivoire	1.66113e+10	4075169154	9.65031e+09	2.35722e+10	139		Cote d'Ivoire	2.39461e+10	4762429052	1.58112e+10	3.2081e+10	304
Eswatini	5.70365e+09	706448427	4.49694e+09	6.91037e+09	2911		Eswatini	2.01688e+09	249362614	1.59094e+09	2.44283e+09	924		Eswatini	3.68677e+09	648015845	2.57987e+09	4.79367e+09	1987
Kenya	4.88728e+10	7024560582	3.68739e+10	6.08718e+10	1523		Kenya	1.75737e+10	4144835882	1.04937e+10	2.46537e+10	423		Kenya	3.12991e+10	5979800348	2.10848e+10	4.15135e+10	1100
Lesotho	9.31815e+09	799874042	7.95186e+09	1.06845e+10	3197		Lesotho	4.50245e+09	540154521	3.57979e+09	5.42511e+09	1019		Lesotho	4.81571e+09	596978738	3.79598e+09	5.83543e+09	2178
Malawi	2.34849e+10	2995374202	1.83684e+10	2.86014e+10	2220		Malawi	1.37636e+10	2017516991	1.03174e+10	1.72098e+10	712		Malawi	9.72133e+09	2242562997	5.89072e+09	1.35519e+10	1508
Namibia	8.33627e+09	1334949162	6.05599e+09	1.06166e+10	2446		Namibia	3.98687e+09	719212136	2.75836e+09	5.21539e+09	753		Namibia	4.3494e+09	1093682383	2.48124e+09	6.21756e+09	1693
Rwanda	5.33964e+09	1151532172	3.37266e+09	7.30662e+09	934		Rwanda	2.19649e+09	619378985	1.13851e+09	3.25448e+09	302		Rwanda	3.14315e+09	954616498	1.51253e+09	4.77377e+09	632
Tanzania	101791036472	11435912227	8.22569e+10	1.21325e+11	1778		Tanzania	5.67136e+10	8322805385	4.24971e+10	7.09301e+10	543		Tanzania	4.50774e+10	7336676850	3.25453e+10	5.76095e+10	1235
Uganda	8.07585e+10	13884967511	5.7041e+10	1.04476e+11	1772		Uganda	3.9843e+10	8188050989	2.58567e+10	5.38293e+10	570		Uganda	4.09155e+10	10558932923	2.28794e+10	5.89517e+10	1202
Zambia	7.00264e+10	8577397078	5.5375e+10	8.46778e+10	2413		Zambia	3.36415e+10	7020201119	2.165e+10	4.5633e+10	758		Zambia	3.63849e+10	4740557851	2.82874e+10	4.44824e+10	1655
Zimbabwe	6.06424e+10	5945416053	5.04868e+10	7.0798e+10	3380		Zimbabwe	2.99148e+10	3521566696	2.38995e+10	3.59301e+10	1153		Zimbabwe	3.07276e+10	4879623015	2.23925e+10	3.90627e+10	2227
Acronyms: PLHIV: People living with HIV; ARV: Antiretroviral; StdErr: standard error; LCL: lower confidence limit; UCL: upper confidence limit,
