# Supplementary material for: The epidemiology of HIV population viral load in twelve sub-Saharan African countries
Source: PLoS One. 2023 Jun 26;18(6):e0275560. doi: 10.1371/journal.pone.0275560 (PMC10292693; doi:10.1371/journal.pone.0275560)
Supplement: S3 Table — (XLSX) [file pone.0275560.s003.xlsx]

## Sheet: Supporting Table S3
Supporting Information Table S3: Standard errors and 95% confidence intervals for transmission ratios shown in Table 2.
Transmission Ratios - Using all PLHIV
	Ratio of annual new infections per 100 PLHIV						Ratio of annual new male infections per 100 Females LWHIV						Ratio of annual new female infections per 100 Males LWHIV
Country	New infections	PLHIV	Transmission Ratio	StdErr	LCL	UCL	New Male Infections	Females LWHIV	Transmission Ratio (F>M)	StdErr	LCL	UCL	New Female Infections	Males LWHIV	Transmission Ratio (M>F)	StdErr	LCL	UCL
Cameroon	31376.3	499863	6.27698	1.66916	3.00542	9.54853	6051.07	344470	1.75663	0.93606	-0.07804	3.5913	25301.9	155393	16.2825	4.92566	6.62824	25.9368
Cote dIvoire	4053.58	381907	1.0614	0.49842	0.0845	2.03831	2097.27	262859	0.79787	0.56627	-0.31201	1.90775	1950.74	119048	1.6386	1.01564	-0.35203	3.6293
Eswatini	5716.94	192387	2.97159	0.57172	1.85102	4.09215	1939.83	127364	1.52306	0.57518	0.39571	2.65041	3773.66	65022.9	5.8036	1.31662	3.22301	8.3842
Kenya	35922.2	1.30327e+06	2.75631	0.82794	1.13356	4.37907	16786.5	892660	1.88051	0.70583	0.49707	3.26394	19135.5	410607	4.6603	2.18079	0.38594	8.9346
Lesotho	9835.16	305853	3.21565	0.60552	2.02884	4.40246	4769.61	181320	2.63049	0.7776	1.10639	4.15459	5064.13	124533	4.0665	0.85691	2.38697	5.746
Malawi	27973	901341	3.10349	0.72095	1.69044	4.51654	8719.86	550049	1.58529	0.57154	0.46507	2.7055	19240.8	351292	5.4772	1.6469	2.24924	8.7051
Namibia	4468.37	176329	2.53411	0.63701	1.28557	3.78264	818.94	113822	0.7195	0.37565	-0.01678	1.45577	3646.16	62507.3	5.8332	1.70312	2.49506	9.1713
Rwanda	5418.9	210200	2.57798	0.95108	0.71385	4.4421	2834.86	135341	2.0946	1.09313	-0.04794	4.23714	2584.02	74858.1	3.4519	1.88199	-0.2368	7.1406
Tanzania	72123.6	1.49456e+06	4.82576	0.93749	2.98827	6.66325	23773.2	989034	2.40368	0.86785	0.70269	4.10467	48340	505521	9.5624	2.30153	5.0514	14.0734
Uganda	72618.8	1.1953e+06	6.07536	1.01194	4.09196	8.05876	30269.9	769511	3.93365	1.09764	1.78227	6.08503	42346.4	425788	9.9454	1.90382	6.21393	13.6769
Zambia	42854.9	960665	4.46096	0.70819	3.07291	5.84902	10342.5	598020	1.72946	0.60902	0.53579	2.92314	32473	362645	8.9545	1.55581	5.90509	12.0039
Zimbabwe	29194	1.15252e+06	2.53305	0.50588	1.54152	3.52459	11166.3	686168	1.62734	0.56312	0.52362	2.73105	18025.2	466352	3.8651	0.97265	1.95875	5.7715
Transmission Ratios - Using Unsuppresed (viremic) PLHIV
	Ratio of annual new infections per 100 viremic PLHIV						Ratio of annual new male infections per 100 viremic females						Ratio of annual new female infections per 100 viremic males
Country	New infections	Viremic PLHIV	Transmission Ratio	StdErr	LCL	UCL	New Male Infections	Viremic Females	Transmission Ratio (F>M)	StdErr	LCL	UCL	New Female Infections	Viremic Males	Transmission Ratio (M>F)	StdErr	LCL	UCL
Cameroon	31376.3	276556	11.3454	2.9999	5.4656	17.2252	6051.07	187258	3.2314	1.7399	-0.1788	6.6416	25301.9	89297.5	28.3344	8.59688	11.4846	45.1843
Cote dIvoire	4053.58	227401	1.7826	0.84264	0.131	3.4341	2097.27	141387	1.4834	1.06085	-0.59592	3.5626	1950.74	86014.3	2.2679	1.41005	-0.4958	5.0316
Eswatini	5716.94	52248.9	10.9417	2.03895	6.9454	14.9381	1939.83	30705.2	6.3176	2.37488	1.6628	10.9723	3773.66	21543.6	17.5164	4.03226	9.6131	25.4196
Kenya	35922.2	370421	9.6976	2.8779	4.057	15.3383	16786.5	227065	7.3928	2.8222	1.86133	12.9244	19135.5	143357	13.3482	6.32858	0.9441	25.7522
Lesotho	9835.16	98978.9	9.9366	1.82461	6.3604	13.5129	4769.61	53409.5	8.9303	2.63147	3.77257	14.0879	5064.13	45569.4	11.113	2.33659	6.5333	15.6927
Malawi	27973	284271	9.8403	2.28254	5.3665	14.3141	8719.86	147592	5.9081	2.18269	1.63001	10.1861	19240.8	136678	14.0775	4.29786	5.6537	22.5013
Namibia	4468.37	39857.1	11.211	2.87299	5.5799	16.842	818.94	20842	3.9293	2.03323	-0.05583	7.9144	3646.16	19015.1	19.1751	5.82137	7.7652	30.585
Rwanda	5418.9	50415.6	10.7484	3.70758	3.4816	18.0153	2834.86	28342.7	10.0021	5.26476	-0.31682	20.321	2584.02	22073	11.7067	6.40878	-0.8545	24.2679
Tanzania	72123.6	716490	10.0662	1.9518	6.2407	13.8918	23773.2	420230	5.6572	2.04533	1.64834	9.666	48340	296259	16.3168	4.01057	8.4561	24.1775
Uganda	72618.8	482647	15.0459	2.40556	10.3311	19.7608	30269.9	285245	10.6119	3.01176	4.70882	16.5149	42346.4	197401	21.4519	4.09154	13.4325	29.4714
Zambia	42854.9	383037	11.1882	1.74093	7.776	14.6004	10342.5	232054	4.4569	1.56718	1.38528	7.5286	32473	150983	21.5078	3.82943	14.0021	29.0135
Zimbabwe	29194	464792	6.2811	1.26246	3.8067	8.7555	11166.3	248696	4.4899	1.54761	1.45661	7.5232	18025.2	216096	8.3413	2.14101	4.1449	12.5377
HIV Incidence: Annual New Infections per 100 HIV Negative persons
BOTH SEXES						MALES						FEMALES
Country	Value	LCL	UCL	N			Value	LCL	UCL	N			Value	LCL	UCL	N
Cameroon	0.24056	0.11162	0.36934	26031		Cameroon	0.09325	-0.00456	0.19097	11887		Cameroon	0.38606	0.15764	0.61396	14144
Cote dIvoire	0.03046	-0.01331	0.0742	17813		Cote dIvoire	0.03033	-0.03074	0.09135	8887		Cote dIvoire	0.03051	-0.03184	0.09283	8926
eSwatini	1.14936	0.69126	1.60536	10016		eSwatini	0.77897	0.19153	1.36295	4186		eSwatini	1.51933	0.83989	2.19413	5830
Kenya	0.14161	0.05742	0.22572	27745		Kenya	0.1321	0.0203	0.24377	11726		Kenya	0.15115	0.01294	0.28917	16019
Lesotho	1.10403	0.68258	1.52369	11682		Lesotho	1.00457	0.41842	1.58727	4762		Lesotho	1.21719	0.68865	1.74291	6920
Malawi	0.36672	0.19644	0.53671	17187		Malawi	0.2307	0.03556	0.42546	7208		Malawi	0.5	0.20461	0.79451	9979
Namibia	0.36457	0.17915	0.54964	16939		Namibia	0.13376	-0.01428	0.28159	7268		Namibia	0.59438	0.25093	0.93664	9671
Rwanda	0.07966	0.02144	0.13785	30637		Rwanda	0.08624	-0.00145	0.17384	13780		Rwanda	0.07352	-0.00307	0.15004	16857
Tanzania	0.25489	0.15384	0.35583	29369		Tanzania	0.16872	0.04713	0.29016	12730		Tanzania	0.34028	0.18509	0.49523	16639
Uganda	0.40485	0.24933	0.56012	29024		Uganda	0.3505	0.14728	0.55331	12354		Uganda	0.45528	0.26779	0.64242	16670
Zambia	0.60831	0.40452	0.81169	19115		Zambia	0.29079	0.08349	0.49766	8142		Zambia	0.93096	0.59621	1.26458	10973
Zimbabwe	0.41573	0.2455	0.58567	20577		Zimbabwe	0.32612	0.1003	0.55144	8395		Zimbabwe	0.50092	0.25057	0.75065	12182
Acronyms: PLHIV: People living with HIV; LWHIV: living with HIV; StdErr: standard error; LCL: lower confidence limit; UCL: upper confidence limit,
